# Supplementary material for: Dermal Exposure to Heavy Metals in Urban Green Space Soils: A Review of Bioavailability, Toxic Mechanisms, and Precision Risk Assessment
Source: Toxics. 2026 Mar 10;14(3):236. doi: 10.3390/toxics14030236 (PMC13030796; doi:10.3390/toxics14030236)
Supplement: Supplementary file 1 [file toxics-14-00236-s001.zip]

Archive with 1 entries (1 files):
- toxics-4150692-supplementary.pdf
